# Supplementary material for: Identification and Expression Analyses of IL-17/IL-17R Gene Family in Snakehead (Channa argus) Following Nocardia seriolae Infection
Source: Genes (Basel). 2025 Feb 22;16(3):253. doi: 10.3390/genes16030253 (PMC11942210; doi:10.3390/genes16030253)
Supplement: Supplementary file 1 [file genes-16-00253-s001.zip]

Archive with 1 entries (1 files):
- genes-3373401-supplementary.pdf
